# Supplementary material for: Phylogeny and Classification of Yersinia pestis Through the Lens of Strains From the Plague Foci of Commonwealth of Independent States
Source: Front Microbiol. 2018 May 25;9:1106. doi: 10.3389/fmicb.2018.01106 (PMC5980970; doi:10.3389/fmicb.2018.01106)
Supplement: Supplementary file 1 [file Table_1.xlsx]

## Sheet: Лист1
Table S1. Yersinia pestis strains from the plague foci of CIS countries, sequenced in this study
Strain number	Host/vector, year	Natural focus (number*)	Country	Subspecies**, biovar	Phylogenetic branch	Access number in NCBI GenBank
А-1836	Marmota baibacina, 1983	Sarydzhas high-mountain (31)	Kyrgyzstan, Kazakhstan	pestis, antique	0.ANT5	LYOL00000000
А-1691	Fleas of Marmota baibacina, 1971	Sarydzhas high-mountain (31)	Kyrgyzstan, Kazakhstan	pestis, antique	0.ANT5	LYMQ00000000
5M	Oropsylla silantievi, 1952	Upper-Naryn high-mountain (32)	Kyrgyzstan	pestis, antique	0.ANT5	QAGF00000000
262	Marmota baibacina, 1967	Upper-Naryn high-mountain (32)	Kyrgyzstan	pestis, antique	0.ANT5	QAGE00000000
A-1486	Marmota caudata, 1966	Alay high-mountain (35)	Kyrgyzstan	pestis, antique	0.ANT3	LYMP00000000
231 (708)	Marmota baibacina, 1947	Aksai high-mountain (33)	Kyrgyzstan	pestis, antique	0.ANT3	JMUF00000000
КМ682	Citellus dauricus, 1970	Trans-Baikal steppe (38)	Russian Federation	pestis, antique	2.ANT3	LPVG00000000
КМ932 (I-3223)	Ceratophyllus tesquorum, 1987	Tuva mountain (37)	Russian Federation	pestis, antique	4.ANT	LZNE00000000
М-1944	Citellus undulatus, 2012	Tuva mountain (37)	Russian Federation	pestis, antique	4.ANT	LYOK00000000
1454	Citellus undulatus, 2012	Gorno-Altai high -mountain (36)	Russian Federation	pestis, antique	4.ANT	LZNC00000000
517	Patient, 2014	Gorno-Altai high-mountain ( (36)	Russian Federation	pestis, antique	4.ANT	LYMH00000000
338	Marmota baibacina, 2015	Gorno-Altai high-mountain (36)	Russian Federation	pestis, antique	4.ANT	LZNX00000000
КМ918	Ctenophtalmus orientalis, 1986 .	Central-Caucasian high-mountain (01)	Russian Federation	pestis, medieval	2.MED1	LPQY00000000
КМ919	Citellus musicus. 1986.	Central-Caucasian high-mountain (01)	Russian Federation	pestis, medieval	2.MED0	MBSI00000000
М-978	Citellus pygmaeus, 1990	Precaspian North-Western steppe (14)	Russian Federation	pestis, medieval	2.MED1	LPXT00000000
М-1484	Citellus pygmaeus, 1992	Volga-Ural steppe (15)	Russian Federation, Kazakhstan	pestis, medieval	2.MED1	LQAV00000000
М-1773	Meriones meridianus, 2002	Volga-Ural sandy (16)	Russian Federation, Kazakhstan	pestis, medieval	2.MED1	LYMG00000000
M-1864	Meriones meridianus, 2009	Precaspian sandy (43)	Russian Federation	pestis, medieval	2.MED1	LOHR00000000
М-595	Mus musculus, 2014	Precaspian sandy (43)	Russian Federation	pestis, medieval	2.MED1	LYOH00000000
1906	Meriones meridianus, 2014	Precaspian sandy (43)	Russian Federation	pestis, medieval	2.MED1	LYOM00000000
1116-D	Citellus pygmaeus, 1970	Tersko-Sunzhensky low-mountain (02)	Russian Federation	pestis, medieval	2.MED1	LPXS00000000
С-791	Citellus pygmaeus, 2003	Dagestan plain-piedmont (03)	Russian Federation	pestis, medieval	2.MED1	LQAU00000000
44	Ceratophyllus laeviceps, 1966	Bozchel’sky plain-piedmont (08)	Azerbaidzhan	pestis, medieval	2.MED1	LZNF00000000
261	Meriones erhytrourus, 1955	Kobystan plain-piedmont (09)	Azerbaidzhan	pestis, medieval	2.MED1	LZNG00000000
1240	Meriones erhytrourus, 1967	Mil’sko-Karabakhsky plain-piedmont(10)	Azerbaidzhan	pestis, medieval	2.MED1	LZNI00000000
A-1825	Rhombomis opinus, 1983	Kyzylkum desert (27)	Uzbekistan, Kazakhstan, Turkmenistan	pestis, medieval	2.MED1	LYCM00000000
А-1920	Patient, 1989	Pribalkhashsky desert (30)	Kazakhstan	pestis, medieval	2.MED1	LYCO00000000
173	Rhombomis opinus, 1978	Mangyshlaksky desert (23)	Kazakhstan	pestis, medieval	2.MED1	LQAZ00000000
244	Patient, 1967	North-Aral desert (21)	Kazakhstan	pestis, medieval	2.MED1	LZND00000000
M-1524	Rhombomis opinus, 1993	Mujunkumsky desert (28)	Kazakhstan	pestis, medieval	2.MED1	LYCP00000000
M-1448	Citellus pygmaeus, 1990	Trans-Ural steppe (17)	Kazakhstan	pestis, medieval	2.MED1	LYCN00000000
М-519	Rhombomis opinus, 1967	Kopetdagsky desert (26)	Turkmenistan	pestis, medieval	2.MED1	LQAX00000000
М-549	Omithoderos tartakovski, 1977	Ustyurtsky desert (20)	Kazakhstan, Uzbekistan, Turkmenistan	pestis, medieval	2.MED1	LQBA00000000
КМ816	Rhombomis opinus, 1985	Karakum desert (25)	Turkmenistan	pestis, medieval	2.MED1	LPXU00000000
139	Rhombomis opinus, 1966	Taukum desert (29)	Kazakhstan	pestis, medieval	2.MED1	QAPA00000000
М-1453	Rhombomis opinus, 1990	Ural-Embensky desert (18)	Kazakhstan	pestis, medieval	2.MED1	LQAY00000000
А-1763	Rhombomis opinus, 1973	Aral-Karakum desert (24)	Kazakhstan	pestis, medieval	2.MED1	LQAW00000000
А-1809	Pectinoctenus nemorosus, 1980	Talas high-mountain (40)	Kyrgyzstan	pestis, medieval	2.MED1	LYMF00000000
С-741	Ceratophyllus turbiclus, 1998	East-Caucasian high-mountain (39)	Russian Federation	caucasica	0.PE2	LPTX00000000
М-986	Patient, 1975	Zangezuro-Karabakhsky mountain (06)	Armenia	caucasica	0.PE2	LYMO00000000
КМ874	Microtus arvalis, 1984	Zangezuro-Karabakhsky mountain (06)	Armenia	caucasica	0.PE2	LZTG00000000
835 В.Р.С.	Patient, 1958	Leninakan mountain (04)	Armenia	caucasica	0.PE2	LYOJ00000000
3544	Microtus arvalis,1968.	Leninakan mountain (04)	Armenia	caucasica	0.PE2	LZNH00000000
3551	Ctenophtalmus terus, 1979	Prisevansky mountain(05)	Armenia	caucasica	0.PE2	MBSJ00000000
I-2998	Ochotona pallasi, 1982	Gorno-Altai high-mountain (36)	Russian Federation	altaica	0.PE4a	LYMR00000000
I-2751-55	Ochotona pallasi, 2012	Gorno-Altai high-mountain (36)	Russian Federation	altaica	0.PE4a	LYCL00000000
В1313	Рaradoxospsyllus sсorodumovi, 2014	Gorno-Altai high-mountain (36)	Russian Federation	altaica	0.PE4a	LYMS00000000
I-2422	Amphalius runatus, 1974	Bayan-Ulegei Aimak	Mongolia	ulegeica	0.PE5	QANK00000000
А-1815	Ceratophyllus caspius, 1980	Talas high-mountain (40)	Kyrgyzstan	talas population	0.PE4t	LPTY00000000
А-1249	Microtus carruthersi, 1970	Hissar high-mountain (34)	Tadzhikistan	hissarica	0.PE4h	LYMN00000000
I-3086	Lasiopodomys brandti, 1983	Bayan-Khongor aimak	Mongolia	microtus population	0.PE4m	LZNY00000000
* The number corresponds to the classification of foci, applied in the Russian Federation and other CIS countries1
** Subspecies correspond to the classification of Y. pestis strains, applied in the Russian Federation and other CIS countries1
