# Supplementary material for: Phylogeny and Classification of Yersinia pestis Through the Lens of Strains From the Plague Foci of Commonwealth of Independent States
Source: Front Microbiol. 2018 May 25;9:1106. doi: 10.3389/fmicb.2018.01106 (PMC5980970; doi:10.3389/fmicb.2018.01106)
Supplement: Supplementary file 2 [file Table_2.XLSX]

## Sheet: Лист1
Table S2. Data production
	Contigs			Data production		Coverage and depth of the reference sequence CO92, plasmids pTP33 and pCKF												Mapped	Mismatches	Error ratio	Match ratio
Strain ID	Number	Total length	N50	of raw reads	length of raw reads	Chromosome (NC_003143)		pMT1 (NC_003134)		pCD1 (NC_003131)		pPCP1 (NC_003132)		pTP33 (KT 020860)		pCKF (KM 112087)
А-1836	332	4617734	34317	1240063	251599950	0.998	81.96	0.9994	107.8	1	212.68	1	1308.02					1231011	53378	0.0116	0.9927
А-1691	487	4640808	33740	1896267	304705320	0.998	54.16	0.9994	103.11	1	202.39	1	2855.03					1691470	14704	0.0032	0.892
5M	262	4534737	41994	464765	112114456	0.9765	23.84	0.9987	12.93	0.9998	18.74	1	47.56					457002	2009	0.0004	0.9833
262	297	4539092	41986	534314	122506510	0.9848	25.67	0.9992	15.85	0.9991	25.48	1	35.87					522349	1725	0.0004	0.9776
А-1486	555	4583051	30943	1651024	265372550	0.9913	48.78	1	88.5	1	210.97	1	2662.63					1487242	17810	0.0039	0.9008
231 (708)	484	4601654	30043	2343865	356171733	0.988	39.16	1	94.32	1	213	1	855					2200655	16119	0.0036	0.9389
KM 682	246	4519054	46872	1462524	389697570	0.9726	78.56	1	71.25	1	202.25	100	1120.38					1450678	11846	0.0003	0.9919
KM 932 (I-3223)	615	4698338	34466	2526151	522122222	0.9979	55.22	1	76.39	1	136.69	1	1852.76	1	654.8			2464008	62143	0.0025	0.9754
M-1944	715	4650050	26885	1358874	267915756	0.9814	38.49	1	60.44	1	159.21	1	2146.02	1	1172.27			1271906	86968	0.0011	0.936
1454	349	4641102	35840	1119482	201908389	0.9956	30.27	1	25.18	1	61.34	1	2090.64	0.9972	1091.22			1113885	5597	0.0028	0.995
517	390	4653324	36160	1354005	366054446	0.9947	45.73	1	121.24	1	342.07	1	1934.22	0.994	2502.87			1298406	54678	0.0012	0.9598
338	375	4663336	37037	1364101	366057436	0.9957	47.83	1	123.35	1	354.09	1	1942.24	0.9969	2603.89			1309401	54700	0.0011	0.9599
KM 918	428	4559077	25650	1922405	292453896	0.9913	56.68	1	82.38	1	155.75	1	2314.45					1681528	240877	0.0073	0.8747
KM 919	629	4489024	22089	1149339	167474922	0.9847	21.88	0.9995	42.13	1	126.1	1	3048.35			1	4929.84	1012453	136886	0.009	0.8809
M-978	710	4632095	28669	1897344	397101570	0.9914	46.01	1	64.44	1	101.59	1	617.15					1828850	68494	0.0029	0.9639
M-1484	437	4525016	33506	1200327	232090134	0.9894	39.84	1	70.66	1	165.8	1	3835.32					1186043	14284	0.0058	0.9881
M-1773	336	4580465	36067	1710621	358317402	0.9917	67.48	1	102.18	1	204.25	1	2206.49					1701042	9579	0.0024	0.9944
M-1864	320	4576101	37161	1157286	239087907	0.9916	41.72	1	0.8494	1	192.56	1	2315.3					1143746	13540	0.0027	0.9883
M-595	271	4585494	39514	1396462	350397424	0.9915	55.07	1	182.55	1	520.01	1	4541.39					1333482	62980	0.0008	0.9549
1906	434	4591586	34970	3125100	528814608	0.9918	65.3	1	68.87	1	234.05	1	234.05					277839	346261	0.0015	0.8892
1116-D	430	4479827	34867	1335319	266105855	0.9866	47.25	1	140.65	0.9994	15.7	1	3673.53					1322633	12685	0.012	0.9905
C-791	597	4525923	30977	1843641	379526828	0.9912	40.55	1	53.33	1	101.01	1	1018.83					1801790	41851	0.0083	0.9773
44	279	4587629	44898	931249	228432260	0.9915	37.21	1	94	1	241.02	1	3991.07					927617	3632	0.0009	0.9961
261	250	4580061	39914	950501	214037764	0.9914	36.22	1	78.42	1	212.24	1	3308.33					905542	44959	0.0008	0.9527
1240	324	4583453	31134	857153	161409424	0.9916	26.84	1	60.35	1	173.96	1	1995.33					754809	102344	0.0011	0.8806
A-1825	706	4552302	15019	722367	140654918	0.9942	81.72	1	166.28	1	403.31	1	4259.52					710159	12208	0.0157	0.9831
A-1920	433	4560456	25596	1271525	245221140	0.9916	48.12	1	76.71	1	123.14	1	704.78					1254868	16657	0.0135	0.9869
173	316	4569957	33020	3262354	448254880	0.9912	33.3	1	24.68	1	68.48	1	1681.77					2882942	379412	0.0014	0.8837
244	780	4643987	27254	1999451	402575998	0.9915	57.78	1	124.58	1	313.87	1	3738.69					1942667	56784	0.0014	0.9716
M-1524	718	4651263	25184	1354688	294904929	0.9915	40.59	1	125.53	1	362.39	1	2959.15					1306326	48362	0.0018	0.9643
M-1448	681	4566843	33158	1297513	271200620	0.9889	36.37	1	88.51	1	274.96	1	4361.02					1196047	101466	0.0018	0.9218
M-519	255	4574099	39937	1092222	235339116	0.9912	35.37	1	54.93	1	127.83	1	894.43					1004626	87596	0.0008	0.9198
M-549	354	4514850	42671	1659369	379865181	0.9854	45.8	1	97.05	1	239.06	1	1806.08					1553169	106200	0.0009	0.936
KM 816	246	4575724	41993	678798	156502100	0.993	38.2	1	75.32	1	200.14	1	3258.03					649338	29460	0.0011	0.9566
139	790	4643975	27298	1999448	402575992	0.9912	57.08	1	124.56	1	312.87	1	3738.39					1942666	56782	0.0016	0.9986
M-1453	405	4547201	27641	509189	131137170	0.9898	43.25	1	142.41	1	468.75	1	4863.13					472986	36203	0.0063	0.9289
A-1763	333	4595019	40001	1077498	272788555	0.9913	36.97	1	117.93	1	372.18	1	6697.11					1066184	11314	0.001	0.9895
А-1809	598	4594757	28454	1619438	344066334	0.9932	65.56	0.9999	90.87	1	129.74	1	2259.96					1583001	39771	0.0088	0.9775
C-741	599	4528239	31872	1843641	379526828	0.9701	0.4277	0.9961	74.22	1	157.66							1801606	42035	0.008	0.9772
M-986	293	4545962	36209	1179321	162351546	0.9795	33.12	0.9997	38.83	1	109.89							1169651	9670	0.0011	0.9918
KM-874	228	4552969	41943	708912	138319619	0.9796	27.31	1	34.71	1	145.48							642126	84786	0.0014	0.8808
835 B.P.C.	222	4556565	40653	716280	164019499	0.9792	102.29	1	140.09	1	540.07							682615	33665	0.0015	0.953
3544	248	4559091	39726	2629662	618405221	0.9798	124.79	1	160.59	1	581.79							2500546	129116	0.0003	0.9509
3551	227	4563619	46616	1220932	291494771	0.9796	58.57	1	65.62	1	245.68							1174170	46762	0.0006	0.9617
I-2998	384	4593180	34534	1900385	315127298	0.9903	57.15	0.9931	110.81	0.9997	312.06	1	3202.41					1892213	8172	0.0031	0.9957
I-2751-55	322	4590506	35750	1039403	196846136	0.9901	36.91	0.9931	55.68	1	135.67	1	846.99					1024554	14863	0.0052	0.9857
B 1313	296	4610152	38831	1037217	277790712	0.9902	53.53	0.9931	104.28	0.9997	157.27	1	794.98					1032861	4356	0.0024	0.9958
I-2422	603	5283419	25667	1374458	248091655	0.9959	55.22	1	110.66	1	325.08	1	4477.05					1349524	20235	0.0042	0.9819
А-1815	601	4643073	29237	1788543	366826611	0.9894	60.39	0.9931	145.58	1	420.68	1	3680.74					1753666	36280	0.0079	0.9805
А-1249	386	4586327	32223	2132565	395081692	0.9899	66.67	0.9931	140.84	0.9967	389.83	1	4615.12					2119556	18650	0.0041	0.9939
I-3086	663	4647055	30830	1146938	251135313	0.9887	44.74	0.9896	60.97	1	159.94	1	1849.59					1072961	73978	0.0019	0.9355
