# Supplementary material for: Phylogeny and Classification of Yersinia pestis Through the Lens of Strains From the Plague Foci of Commonwealth of Independent States
Source: Front Microbiol. 2018 May 25;9:1106. doi: 10.3389/fmicb.2018.01106 (PMC5980970; doi:10.3389/fmicb.2018.01106)
Supplement: Supplementary file 4 [file Table_4.XLSX]

## Sheet: Лист1
Table S4. Genomes used for core SNP calling and phylogenetic analysis of Yersinia pestis strains from the plague foci of CIS countries
Strain ID	Population	Core SNP calls	Coverage (fold)	Accession
1412	0.PE2	199	34	CP006783
1413	0.PE2	199	150	CP006762
14735	0.PE2	197	109	AYLS00000000
1522	0.PE2	197	1022	CP006758
1670	0.PE2	203	85	AYLR00000000
3067	0.PE2	197	158	CP006754
3544	0.PE2	193	124	LZNH00000000
3551	0.PE2	193	58	MBSJ00000000
3770	0.PE2	201	85	CP006751
835	0.PE2	194	102	LYOJ00000000
8787	0.PE2	197	152	NZ_CP006748
C741	0.PE2	193	42	LPTX00000000
KM874	0.PE2	195	27	LZTG00000000
M-986	0.PE2	196	33	LYMO00000000
Pestoides F	0.PE2	196	723	NC_009381
Pestoides G	0.PE2	195	586	CP010247
SCPM-O-B-6300	0.PE2	195	53	LIZC00000000
SCPM-O-B-6536	0.PE2	196	59	NZ_LIZE00000000
SCPM-O-B-6540	0.PE2	199	28	LIZF00000000
SCPM-O-B-6757	0.PE2	196	35	NZ_LIYY00000000
SCPM-O-B-6904	0.PE2	192	55	NZ_LIYP00000000
SCPM-O-B-6974	0.PE2	195	42	NZ_LIYX00000000
SCPM-O-B-6984	0.PE2	194	35	LIYZ00000000
SCPM-O-B-6990	0.PE2	195	47	NZ_LIYU00000000
SCPM-O-B-7761	0.PE2	204	38	NZ_LIYQ00000000
SCPM-O-B-7832	0.PE2	193	32	LIZB00000000
Angola	0.PE3	355	367	NC_010159
12	0.PE4	114	55	ADOV00000000
I-2751-55	0.PE4	133	37	LYCL00000000
91001	0.PE4	148	N/A	NC_005810
9	0.PE4	115	44	ADPT00000000
A-1249	0.PE4	157	66	LYMN00000000
A-1815	0.PE4	139	60	LPTY00000000
B1313	0.PE4	133	53	LYMS00000000
CMCC18019	0.PE4	135	40	ADQO00000000
CMCC91090	0.PE4	138	93	ADRJ00000000
CMCC93014	0.PE4	144	63	ADRM00000000
CMCCN010025	0.PE4	132	66	ADRT00000000
I-2998	0.PE4	134	57	LYMR00000000
M0000002	0.PE4	133	54	ADST00000000
Pestoides A	0.PE4	136	30	NZ_ACNT00000000
Pestoides B	0.PE4	135	386	NZ_CP010023
SCPM-O-B-6216	0.PE4	131	35	NZ_LIYR00000000
SCPM-O-B-6304	0.PE4	155	30	NZ_LIYS00000000
SCPM-O-B-7019	0.PE4	140	52	NZ_LIYW00000000
SCPM-O-B-7074	0.PE4	138	54	NZ_LIYT00000000
SCPM-O-B-7075	0.PE4	136	35	NZ_LIZA00000000
SCPM-O-B-7812	0.PE4	131	49	NZ_LIYV00000000
I-3086	0.PE4	132	45	LZNY00000000
620024	0.PE7	201	90	ADPM00000000
CMCC050009	0.PE7	200	61	ADQE00000000
SCPM-O-B-6906	0.PE5	130	31	NZ_JYJW00000000
SCPM-O-B-6706	0.PE5	125	42	NZ_JYJX00000000
I-2422	0.PE5	129	48	QANK00000000
SCPM-O-B-6213	0.PE5	123	48	NZ_LIZD00000000
164	0.ANT1	88	50	ADOW00000000
42095	0.ANT1	90	49	ADPJ00000000
945	0.ANT1	90	53	ADPV00000000
CMCC42007	0.ANT1	89	55	ADQV00000000
CMCC43032	0.ANT1	90	82	ADQW00000000
CMCC49003	0.ANT1	77	71	ADQX00000000
CMCC8211	0.ANT1	88	62	ADRD00000000
42013	0.ANT1	74	166	ADPG00000000
2330	0.ANT2	42	75	ADOY00000000
B42003004	0.ANT2	42	N/A	NZ_AAYU00000000
CMCC21106	0.ANT3	45	46	ADQP00000000
CMCC38001	0.ANT3	43	69	ADQU00000000
231 (708)	0.ANT3	45	39	JMUF00000000
42082	0.ANT3	47	32	ADPH00000000
42091	0.ANT3	46	139	ADPI00000000
790	0.ANT3	45	56	NZ_CP006806
A-1486	0.ANT3	45	49	LYMP00000000
A1956001	0.ANT3	44	62	ADPX00000000
A-1691	0.ANT5	51	54	LYMQ00000000
262	0.ANT5	50	48	QAGE00000000
5M	0.ANT5	50	48	QAGF00000000
A-1836	0.ANT5	52	82	LYOL00000000
Antiqua	1.ANT	71	477	NC_008150
UG05-0454	1.ANT	75	N/A	NZ_AAYR00000000
780441	1.IN1	29	60	ADPS00000000
K21985002	1.IN1	31	67	ADSS00000000
30017	1.IN2	28	97	ADPC00000000
5	1.IN2	31	82	ADPK00000000
710317	1.IN2	29	44	ADPP00000000
970754	1.IN2	26	68	ADPW00000000
C1975003	1.IN2	27	46	ADPZ00000000
C1989001	1.IN2	30	57	ADQB00000000
CMCC02041	1.IN2	26	70	ADQC00000000
CMCC03001	1.IN2	26	44	ADQD00000000
CMCC05013	1.IN2	30	48	ADQF00000000
CMCC10012	1.IN2	33	61	ADQG00000000
CMCC27002	1.IN2	26	49	ADQQ00000000
CMCC31004	1.IN2	30	61	ADQR00000000
CMCC640047	1.IN2	26	44	ADRA00000000
D1964002	1.IN2	26	40	ADRV00000000
D1982001	1.IN2	26	53	ADRW00000000
D1991004	1.IN2	26	42	ADRX00000000
Z176003	1.IN2	30	N/A	NC_014029
CMCC840033	1.IN3	27	44	ADRE00000000
CMCC84038	1.IN3	25	35	ADRF00000000
CMCC84046	1.IN3	27	76	ADRG00000000
E1977001	1.IN3	25	54	ADRY00000000
E1979001	1.IN3	27	49	NZ_AAYV00000000
F1954001	1.IN3	26	71	ADSC00000000
YN1065	1.IN3	25	57	ADTC00000000
YN1683	1.IN3	26	32	ADTD00000000
YN472	1.IN3	27	68	ADTH00000000
CA88-4125	1.ORI1	11	N/A	NZ_ABCD00000000
CMCC11401	1.ORI1	16	47	ADQL00000000
CO92	1.ORI1	0	N/A	NC_003143
Dodson	1.ORI1	10	522	NZ_CP009844
El dorado	1.ORI1	10	688	NZ_CP009785
Shasta	1.ORI1	7	562	NZ_CP009723
CMCCK100001	1.ORI2	24	80	ADRR00000000
CMCCK110001	1.ORI2	21	46	ADRS00000000
F1984001	1.ORI2	21	40	ADSD00000000
F1991016	1.ORI2	21	N/A	NZ_ABAT00000000
YN2179	1.ORI2	23	35	ADTE00000000
YN2551	1.ORI2	21	71	ADTF00000000
YN2588	1.ORI2	21	52	ADTG00000000
YN663	1.ORI2	21	61	ADTI00000000
EV76-CN	1.ORI3	17	59	ADSA00000000
IP275	1.ORI3	23	N/A	NZ_AAOS00000000
MG05-1020	1.ORI3	19	N/A	NZ_AAYS00000000
2	2.ANT1	59	61	ADOX00000000
34008	2.ANT1	57	67	ADPD00000000
34202	2.ANT1	58	62	ADPE00000000
Nepal516	2.ANT1	67	16	NZ_ACNQ00000000
351001	2.ANT2	59	45	ADPF00000000
CMCC347001	2.ANT2	60	37	ADQS00000000
CMCC348002	2.ANT2	61	65	ADQT00000000
G1996006	2.ANT2	61	62	ADSE00000000
G1996010	2.ANT2	61	75	ADSF00000000
5761	2.ANT3	60	59	ADPL00000000
735	2.ANT3	59	59	ADPR00000000
CMCC104003	2.ANT3	59	79	ADQH00000000
CMCC106002	2.ANT3	59	67	ADQI00000000
CMCC51020	2.ANT3	60	53	ADQY00000000
CMCC64001	2.ANT3	64	62	ADQZ00000000
CMCC67001	2.ANT3	61	69	ADRB00000000
CMCC92010	2.ANT3	57	69	ADRL00000000
CMCC95001	2.ANT3	56	52	ADRN00000000
CMCC96001	2.ANT3	59	82	ADRO00000000
CMCC96007	2.ANT3	58	55	ADRP00000000
I-1996	2.ANT3	57	78	LPVG00000000
C-627	2.MED0	70	22	MBSI00000000
C-791	2.MED1	69	40	LQAU00000000
KIM10	2.MED1	69	N/A	NC_004088
KM918	2.MED1	70	56	LPQY00000000
M-519	2.MED1	88	35	LQAX00000000
M-1448	2.MED1	71	36	LYCN00000000
M-1484	2.MED1	78	40	LQAV00000000
M-1524	2.MED1	73	40	LYCP00000000
M-1773	2.MED1	72	67	LYMG00000000
M-1864	2.MED1	70	41	LOHR00000000
M-549	2.MED1	69	45	LQBA00000000
M-978	2.MED1	70	46	LPXT00000000
1116-D	2.MED1	72	47	LPXS00000000
1240	2.MED1	67	27	LZNI00000000
139	2.MED1	119	57	QAPA00000000
M-1453	2.MED1	80	43	LQAY00000000
173	2.MED1	71	33	LQAZ00000000
1906	2.MED1	75	65	LYOM00000000
44	2.MED1	67	48	LZNF00000000
244	2.MED1	71	58	LZND00000000
2501	2.MED1	71	120	NZ_AKVQ00000000
2504	2.MED1	71	84	ADOZ00000000
2506	2.MED1	70	73	ADPA00000000
261	2.MED1	69	36	LZNG00000000
2654	2.MED1	70	32	ADPB00000000
2944	2.MED1	69	68	NZ_CP006792
595	2.MED1	94	55	LYOH00000000
816	2.MED1	75	38	LPXU00000000
A-1763	2.MED1	89	37	LQAW00000000
A-1809	2.MED1	72	65	LYMF00000000
A-1825	2.MED1	77	48	LYCM00000000
A-1920	2.MED1	74	48	LYCO00000000
I160001	2.MED2	60	67	ADSJ00000000
K11973002	2.MED2	60	N/A	NZ_AAYT00000000
7338	2.MED2	62	75	ADPQ00000000
91	2.MED2	60	85	ADPU00000000
A1973001	2.MED2	60	38	ADPY00000000
CMCC107004	2.MED3	74	121	ADQJ00000000
CMCC12003	2.MED3	62	54	ADQM00000000
CMCC125002	2.MED3	59	83	ADQN00000000
CMCC90027	2.MED3	61	55	ADRI00000000
CMCC92004	2.MED3	63	45	ADRK00000000
H1958004	2.MED3	62	53	ADSH00000000
I1970005	2.MED3	62	49	ADSL00000000
I1994006	2.MED3	65	69	ADSN00000000
I2001001	2.MED3	65	87	ADSO00000000
J1978002	2.MED3	60	68	ADSQ00000000
SHAN12	2.MED3	63	43	ADTB00000000
J1963002	2.MED3	59	55	ADSP00000000
SHAN11	2.MED3	62	56	ADTA00000000
CMCC99103	2.ANT3	62	45	ADRQ00000000
7	3.ANT	46	111	ADPN00000000
71021	3.ANT	46	49	ADPO00000000
C1976001	3.ANT	46	61	ADQA00000000
CMCC71001	3.ANT	46	40	ADRC00000000
MGJZ6	3.ANT	53	60	ADSX00000000
KM932 (I-3223)	4.ANT	45	55	LZNE00000000
M1944	4.ANT	44	38	LYOK00000000
MGJZ12	4.ANT	50	58	ADSV00000000
1454	4.ANT	51	30	LZNC00000000
338	4.ANT	51	47	LZNX00000000
517	4.ANT	51	48	LYMH00000000
