# Supplementary material for: Phylogeny and Classification of Yersinia pestis Through the Lens of Strains From the Plague Foci of Commonwealth of Independent States
Source: Front Microbiol. 2018 May 25;9:1106. doi: 10.3389/fmicb.2018.01106 (PMC5980970; doi:10.3389/fmicb.2018.01106)
Supplement: Supplementary file 5 [file Table_5.xlsx]

## Sheet: Лист1
Table S5. Genomes used for core SNP calling and intraspecific taxonomy enhancement of Yersinia pestis
Strain ID	Population	Core SNP calls	Coverage (fold)	Accession
3544	0.PE2	456	124	LZNH00000000
8787	0.PE2	462	152	NZ_CP006748
C741	0.PE2	435	42	LPTX00000000
M986	0.PE2	456	33	LYMO00000000
Pestoides F	0.PE2	495	723	NC_009381
Pestoides G	0.PE2	457	586	CP010247
Angola	0.PE3	773	367	NC_010159
Pestoides A	0.PE4	295	30	NZ_ACNT00000000
12	0.PE4	264	55	ADOV00000000
91001	0.PE4	322	N/A	NC_005810
9	0.PE4	263	44	ADPT00000000
A-1249	0.PE4	341	66	LYMN00000000
A-1815	0.PE4	319	60	LPTY00000000
CMCC91090	0.PE4	303	93	ADRJ00000000
M000002	0.PE4	297	54	ADST00000000
SCPM-O-B-6304	0.PE4	340	30	NZ_LIYS00000000
I-3086	0.PE4	295	45	LZNY00000000
I-2998	0.PE4	291	57	LYMR00000000
CMCC05009	0.PE7	428	61	ADQE00000000
620024	0.PE7	431	90	NZ_JYJX00000000
SCPM-O-B-6706	O.PE5	287	42	NZ_JYJW00000000
SCPM-O-B-6906	O.PE5	289	31	LIZG01000000
SCPM-O-B-6213	O.PE5	120	48	NZ_LIZD00000000
231	0.ANT3	104	39	JMUF00000000
CO92	1.ORI	0	N/A	NC_003143
Antiqua	1.ANT	147	477	NC_008150
Nepal516	2.ANT1	139	16	NZ_ACNQ00000000
I-1996	2.ANT3	135	78	LPVG00000000
C627	2.MED0	164	22	MBSI00000000
1116D	2.MED1	166	47	LPXS00000000
C791	2.MED1	159	40	LQAU00000000
KIM10	2.MED1	170	N/A	NC_004088
M1484	2.MED1	183	40	LQAV00000000
M1773	2.MED1	161	67	LYMG00000000
M1864	2.MED1	162	41	LOHR00000000
M978	2.MED1	160	46	LPXT00000000
B1313	4.ANT	291	53	LYMS00000000
I-2751-55	4.ANT	291	37	LYCL00000000
KM932 (I-3223)	4.ANT	106	55	LZNE00000000
